# Supplementary material for: The Exon Junction Complex Controls the Efficient and Faithful Splicing of a Subset of Transcripts Involved in Mitotic Cell-Cycle Progression
Source: Int J Mol Sci. 2016 Aug 2;17(8):1153. doi: 10.3390/ijms17081153 (PMC5000587; doi:10.3390/ijms17081153)
Supplement: Supplementary file 1 [file ijms-17-01153-s001.zip]

Archive with 3 entries (2 files):
- ijms-133856-Supplementary Materials/
- ijms-133856-Supplementary Materials/ijms-133856-Supplementary.pdf
- ijms-133856-Supplementary Materials/ijms-133856-Table S1.zip
